# Supplementary material for: Identification of a Novel FLNC Truncating Variant in Fetal Tetralogy of Fallot: A Case Report and Review of the Literature
Source: Diagnostics (Basel). 2025 Dec 5;15(24):3097. doi: 10.3390/diagnostics15243097 (PMC12731791; doi:10.3390/diagnostics15243097)
Supplement: Supplementary file 1 [file diagnostics-15-03097-s001.zip]

Archive with 3 entries (3 files):
- Supplementary Materials.pdf
- Table S1.xlsx
- Table S2.xls
